# Supplementary material for: A genome-wide association study identifies novel candidate genes for susceptibility to diabetes mellitus in non-obese cats
Source: PLoS One. 2021 Dec 7;16(12):e0259939. doi: 10.1371/journal.pone.0259939 (PMC8651108; doi:10.1371/journal.pone.0259939)
Supplement: S1 Table — (XLSX) [file pone.0259939.s001.xlsx]

## Sheet: Sheet1
1	chrB2.38840853	0	81511
1	chrUn17.4937699	0	105018
1	chrF1.9951093	0	121230
1	chrUn25.752120	0	156309
1	chrUn25.750549	0	157880
1	chrUn.30270861	0	218052
1	chrUn25.667495	0	246816
1	chrUn25.616156	0	298244
1	chrUn25.568974	0	344025
1	chrUn25.527026	0	385138
1	chrUn25.493681	0	419252
1	chrUn25.431045	0	487463
1	chrA1.510	0	523550
1	chrA1.1424	0	524464
1	chrA1.42510	0	554711
1	chrA1.54976	0	567995
1	chrA1.122945	0	628279
1	chrA1.148974	0	646736
1	chrA1.250158	0	747708
1	chrA1.312479	0	798219
1	chrA1.340563	0	823083
1	chrA1.369293	0	851036
1	chrA1.400434	0	873894
1	chrA1.429374	0	903990
1	chrA1.469151	0	934406
1	chrA1.494220	0	948308
1	chrA1.555592	0	1009692
1	chrA1.598987	0	1048457
1	chrA1.634207	0	1061338
1	chrA1.679019	0	1082472
1	chrA1.798745	0	1128699
1	chrA1.896017	0	1176047
1	chrA1.922663	0	1194316
1	chrA1.1050184	0	1254686
1	chrA1.1131271	0	1313288
1	chrA1.1172692	0	1341308
1	chrA1.1233125	0	1397319
1	chrA1.1261019	0	1424467
1	chrA1.1286685	0	1446684
1	chrA1.1324146	0	1473210
1	chrA1.1361289	0	1504013
1	chrA1.1398935	0	1528589
1	chrA1.1443742	0	1559546
1	chrA1.1472115	0	1575842
1	chrA1.1524078	0	1612056
1	chrA1.1556012	0	1640570
1	chrA1.1585757	0	1654680
1	chrA1.1631184	0	1689582
1	chrA1.1663585	0	1712556
1	chrA1.1691780	0	1738150
1	chrA1.1725465	0	1764624
1	chrA1.1770136	0	1797972
1	chrA1.1797295	0	1822398
1	chrA1.1824728	0	1842486
1	chrA1.1858910	0	1864000
1	chrA1.1933017	0	1927201
1	chrA1.1979826	0	1960031
1	chrA1.1990664	0	1968704
1	chrA1.2045394	0	2018696
1	chrA1.2074489	0	2042728
1	chrA1.2106604	0	2066858
1	chrA1.2160541	0	2106255
1	chrA1.2193897	0	2132579
1	chrA1.2312039	0	2231976
1	chrA1.2355987	0	2270699
1	chrA1.2370213	0	2279242
1	chrA1.2391496	0	2296143
1	chrA1.2415170	0	2314808
1	chrA1.2499651	0	2385179
1	chrA1.2525096	0	2410348
1	chrA1.2577629	0	2449359
1	chrA1.2610157	0	2479060
1	chrA1.2654293	0	2514681
1	chrA1.2678604	0	2536348
1	chrA1.2715003	0	2561430
1	chrA1.2740713	0	2590711
1	chrA1.2804153	0	2640382
1	chrA1.2836982	0	2663072
1	chrA1.2869275	0	2691800
1	chrA1.2941219	0	2745907
1	chrE1.49753030	0	2765397
1	chrA1.3023037	0	2813937
1	chrA1.3072956	0	2855703
1	chrA1.3122365	0	2897200
1	chrA1.3160629	0	2935078
1	chrA1.3265160	0	3025900
1	chrA1.3289543	0	3049553
1	chrA1.3325128	0	3085356
1	chrA1.3391085	0	3118812
1	chrC2.69855075	0	3141991
1	chrA1.3430023	0	3151088
1	chrA1.3473131	0	3193890
1	chrA1.3515326	0	3227760
1	chrA1.3548553	0	3255228
1	chrA1.3623149	0	3321221
1	chrA1.3650815	0	3344715
1	chrA1.3704885	0	3388116
1	chrUn.69423714	0	3425615
1	chrA1.3784308	0	3459613
1	chrA1.3817793	0	3480032
1	chrA1.3871447	0	3529173
1	chrA1.3905507	0	3556437
1	chrA1.3963456	0	3602717
1	chrA1.4023068	0	3646559
1	chrA1.4082750	0	3700609
1	chrA1.4115882	0	3724995
1	chrA1.4176004	0	3770151
1	chrA1.4219010	0	3814969
1	chrA1.4321552	0	3889479
1	chrA1.4453945	0	3990677
1	chrA1.4470894	0	4007785
1	chrA1.4502324	0	4024020
1	chrA1.4634611	0	4122425
1	chrA1.4662669	0	4142338
1	chrA1.4687662	0	4161306
1	chrA1.4723710	0	4188353
1	chrA1.4749399	0	4204371
1	chrA1.4792243	0	4230092
1	chrA1.4847040	0	4271952
1	chrA1.4893438	0	4316203
1	chrA1.4936045	0	4338998
1	chrA1.4972352	0	4375302
1	chrA1.5016258	0	4389196
1	chrB4.96106165	0	4426875
1	chrA1.5078242	0	4441900
1	chrA1.5105032	0	4468739
1	chrA1.5129364	0	4478521
1	chrA1.5154945	0	4504170
1	chrA1.5277744	0	4597632
1	chrA1.5311418	0	4631890
1	chrA1.5312371	0	4632843
1	chrA1.5387749	0	4686687
1	chrA1.5437224	0	4724261
1	chrA1.5509185	0	4782881
1	chrA1.5562572	0	4818799
1	chrA1.5595106	0	4845751
1	chrA1.5641418	0	4882816
1	chrA1.5676274	0	4912656
1	chrA1.5705965	0	4938009
1	chrA1.5742442	0	4974434
1	chrA1.5857801	0	5048655
1	chrA1.5887306	0	5076942
1	chrA1.5937649	0	5108432
1	chrA1.5964891	0	5132152
1	chrA1.6033499	0	5178462
1	chrA1.6086153	0	5222962
1	chrA1.6126994	0	5259139
1	chrA1.6148397	0	5278352
1	chrA1.6181578	0	5307071
1	chrA1.6232626	0	5358011
1	chrA1.6352166	0	5452323
1	chrA1.6416597	0	5507106
1	chrA1.6484073	0	5569926
1	chrA1.6545872	0	5624239
1	chrA1.6615611	0	5679130
1	chrA1.6672338	0	5732573
1	chrA1.6745792	0	5796931
1	chrA1.6779521	0	5820324
1	chrA1.6876883	0	5887540
1	chrA1.6948480	0	5957944
1	chrA1.6979881	0	5970243
1	chrA1.7020461	0	6003899
1	chrA1.7095286	0	6071519
1	chrA1.7150132	0	6115421
1	chrA1.7188078	0	6148327
1	chrA1.7255217	0	6202834
1	chrA1.7302740	0	6243820
1	chrA1.7345593	0	6275842
1	chrA1.7421517	0	6338964
1	chrA1.7474342	0	6380063
1	chrA1.7541562	0	6437666
1	chrA1.7634348	0	6511659
1	chrE2.64362996	0	6532702
1	chrA1.7668488	0	6537046
1	chrA1.7725885	0	6575230
1	chrA1.7754428	0	6595928
1	chrA1.7798914	0	6640403
1	chrA1.7870998	0	6682499
1	chrA1.7872697	0	6684191
1	chrA1.7901306	0	6704143
1	chrA1.7949860	0	6746813
1	chrA1.8090479	0	6866038
1	chrA1.8159906	0	6933506
1	chrA1.8217964	0	6977573
1	chrA1.8242135	0	7000244
1	chrA1.8242358	0	7000467
1	chrA1.8286650	0	7032151
1	chrA1.8317210	0	7051100
1	chrA1.8341233	0	7070681
1	chrA1.8365877	0	7089960
1	chrA1.8397936	0	7117419
1	chrA1.8454439	0	7173941
1	chrA1.8510958	0	7199669
1	chrA1.8535989	0	7224650
1	chrA1.8566085	0	7244775
1	chrA2.184496152	0	7252855
1	chrA1.8606232	0	7285883
1	chrA1.8645803	0	7317202
1	chrA1.8692656	0	7361293
1	chrA1.8713947	0	7382571
1	chrA1.8787085	0	7449032
1	chrA1.8821903	0	7482336
1	chrA1.8890441	0	7544463
1	chrA1.8920899	0	7568292
1	chrA1.8997597	0	7630924
1	chrA1.9064399	0	7685575
1	chrA1.9140650	0	7746760
1	chrA1.9175995	0	7773720
1	chrA1.9207813	0	7800756
1	chrA1.9394240	0	7947445
1	chrA1.9424374	0	7974129
1	chrA1.9476535	0	7999978
1	chrA1.9533305	0	8049082
1	chrA1.9557128	0	8067440
1	chrA1.9607149	0	8109411
1	chrA1.9686934	0	8171454
1	chrA1.9752448	0	8220528
1	chrA1.9781826	0	8242858
1	chrA1.9839157	0	8281405
1	chrA1.9873922	0	8318512
1	chrA1.9903008	0	8346077
1	chrA1.9937963	0	8377742
1	chrA1.9983432	0	8420338
1	chrA1.10035653	0	8460432
1	chrA1.10104226	0	8520811
1	chrA1.10140449	0	8549717
1	chrA1.10197880	0	8596111
1	chrA1.10224538	0	8619313
1	chrA1.10372133	0	8740841
1	chrA1.10520580	0	8840260
1	chrA1.10562822	0	8881791
1	chrA1.10600511	0	8908207
1	chrA1.10624458	0	8934241
1	chrA1.10657476	0	8967014
1	chrA1.10686185	0	8973029
1	chrA1.10713572	0	9000295
1	chrA1.10729136	0	9009454
1	chrA1.10730203	0	9010516
1	chrA1.10762684	0	9036133
1	chrA1.10789507	0	9056446
1	chrA1.10861445	0	9118424
1	chrA1.10899821	0	9150907
1	chrA1.10962936	0	9202114
1	chrA1.11026272	0	9254011
1	chrA1.11045664	0	9273402
1	chrA1.11070512	0	9290164
1	chrA1.11076567	0	9296213
1	chrA1.11136218	0	9336089
1	chrA1.11174809	0	9354744
1	chrA1.11215307	0	9381343
1	chrA1.11241533	0	9402653
1	chrA1.11293302	0	9448840
1	chrA1.11384403	0	9509625
1	chrUn.48497963	0	9578518
1	chrA1.11475511	0	9583311
1	chrA1.11500184	0	9604916
1	chrA1.11552849	0	9647771
1	chrA1.11598808	0	9686312
1	chrA1.11670001	0	9746460
1	chrA1.11734485	0	9793085
1	chrA1.11801605	0	9845651
1	chrA1.11850743	0	9880868
1	chrA1.11874734	0	9903532
1	chrA1.11899919	0	9922506
1	chrA1.11979103	0	9989720
1	chrA1.12021454	0	10032312
1	chrA1.12050306	0	10044395
1	chrA1.12087686	0	10069723
1	chrA1.12125625	0	10102364
1	chrA1.12160853	0	10122635
1	chrA1.12212832	0	10162877
1	chrA1.12274369	0	10205494
1	chrA1.12317851	0	10229723
1	chrA1.12372928	0	10275573
1	chrA1.12407641	0	10309109
1	chrA1.12467435	0	10358025
1	chrA1.12557442	0	10431448
1	chrA1.12588199	0	10460708
1	chrA1.12642007	0	10499319
1	chrA1.12785848	0	10623947
1	chrA1.12830332	0	10659948
1	chrA1.12856275	0	10684801
1	chrA1.12888530	0	10712281
1	chrA1.12943954	0	10750222
1	chrA1.12954788	0	10761054
1	chrA1.12991652	0	10785164
1	chrA1.13024154	0	10808121
1	chrUn.13939953	0	10810807
1	chrA1.13073161	0	10863790
1	chrA1.13116339	0	10889130
1	chrA1.13164915	0	10929011
1	chrA1.13256684	0	11004687
1	chrA1.13283182	0	11031185
1	chrA1.13353050	0	11060439
1	chrA1.13398149	0	11090494
1	chrA1.13442894	0	11132968
1	chrA1.13497886	0	11173671
1	chrA1.13572163	0	11234878
1	chrA1.13653749	0	11304909
1	chrA1.13701647	0	11348389
1	chrA1.13753159	0	11381573
1	chrA1.13800563	0	11416624
1	chrA1.13846676	0	11457101
1	chrA1.13876652	0	11483998
1	chrA1.13916615	0	11521990
1	chrA1.13951769	0	11545145
1	chrA1.13995104	0	11580276
1	chrA1.14025631	0	11606439
1	chrA1.14076047	0	11649333
1	chrA1.14109029	0	11672046
1	chrA1.14187487	0	11734959
1	chrA1.14232601	0	11768295
1	chrA1.14271734	0	11798672
1	chrA1.14315351	0	11826851
1	chrA1.14342550	0	11852748
1	chrA1.14390311	0	11895629
1	chrA1.14429414	0	11930698
1	chrA1.14475586	0	11975283
1	chrA1.14510160	0	11998734
1	chrA1.14546925	0	12024878
1	chrA1.14572954	0	12050628
1	chrA1.14621540	0	12084643
1	chrA1.14709342	0	12139183
1	chrA1.14741159	0	12167690
1	chrA1.14836170	0	12254468
1	chrA1.14901873	0	12308821
1	chrA1.14927950	0	12330026
1	chrA1.14976851	0	12370989
1	chrA1.15002736	0	12390732
1	chrA1.15045382	0	12433112
1	chrA1.15081309	0	12458476
1	chrA1.15111432	0	12480922
1	chrA1.15172550	0	12535552
1	chrUn.78831235	0	12567512
1	chrA1.15211378	0	12570805
1	chrA1.15245147	0	12600481
1	chrA1.15311103	0	12650634
1	chrA1.15367332	0	12698237
1	chrA1.15413408	0	12737263
1	chrA1.15527226	0	12827491
1	chrA1.15595890	0	12877361
1	chrA1.15598352	0	12880981
1	chrA1.15671363	0	12942025
1	chrA1.15715980	0	12976547
1	chrA1.15716044	0	12976611
1	chrA1.15752352	0	13007314
1	chrA1.15779930	0	13022030
1	chrA1.15805763	0	13039851
1	chrA1.15866664	0	13073837
1	chrA1.15901890	0	13109656
1	chrA1.15963118	0	13160340
1	chrA1.16019880	0	13201507
1	chrA1.16054671	0	13235103
1	chrA1.16055412	0	13235843
1	chrA1.16116982	0	13288797
1	chrA1.16151517	0	13313453
1	chrA1.16197816	0	13352680
1	chrA1.16225362	0	13372166
1	chrA1.16305751	0	13440165
1	chrA1.16368820	0	13494614
1	chrA1.16410795	0	13532662
1	chrA1.16458668	0	13571728
1	chrA1.16500852	0	13610748
1	chrA1.16542159	0	13653050
1	chrA1.16645920	0	13722241
1	chrA1.16681608	0	13746502
1	chrA1.16718239	0	13778900
1	chrA1.16802269	0	13845013
1	chrA1.16834743	0	13871416
1	chrA1.16871535	0	13899035
1	chrA1.16958037	0	13964236
1	chrA1.16995065	0	13994936
1	chrA1.17041066	0	14033831
1	chrA1.17089062	0	14075768
1	chrA1.17143021	0	14117634
1	chrA1.17167039	0	14138399
1	chrA1.17194248	0	14163859
1	chrA1.17230200	0	14189409
1	chrA1.17265077	0	14218319
1	chrA1.17299670	0	14251807
1	chrA1.17350905	0	14278529
1	chrA1.17375163	0	14299599
1	chrA1.17404580	0	14321027
1	chrA1.17428530	0	14343408
1	chrA1.17494876	0	14401651
1	chrA1.17516380	0	14419057
1	chrA1.17595430	0	14483733
1	chrA1.17626468	0	14514422
1	chrA1.17673075	0	14547048
1	chrA1.17705921	0	14578420
1	chrA1.17729593	0	14590603
1	chrA1.17791014	0	14649846
1	chrA1.17794519	0	14653346
1	chrA1.17829027	0	14680227
1	chrA1.17861126	0	14710696
1	chrA1.17919266	0	14754743
1	chrA1.17948346	0	14780455
1	chrA1.18023442	0	14842362
1	chrA1.18034295	0	14853210
1	chrA1.18069171	0	14871535
1	chrA1.18098411	0	14892568
1	chrA1.18134491	0	14924603
1	chrA1.18178547	0	14962187
1	chrA1.18210084	0	14988137
1	chrA1.18241519	0	15017195
1	chrA1.18288589	0	15059624
1	chrA1.18328096	0	15096567
1	chrA1.18355842	0	15123233
1	chrA1.18396546	0	15156665
1	chrA1.18429884	0	15190393
1	chrA1.18483672	0	15238007
1	chrUn.5293964	0	15239687
1	chrA1.18562580	0	15307001
1	chrA1.18601804	0	15334410
1	chrA1.18727669	0	15415285
1	chrA1.18778409	0	15460803
1	chrA1.18822471	0	15498864
1	chrA1.18861219	0	15524724
1	chrA1.18889485	0	15546936
1	chrA1.18900642	0	15552226
1	chrA1.18954737	0	15593966
1	chrA1.18988817	0	15625151
1	chrA1.19070273	0	15686397
1	chrA1.19166874	0	15765108
1	chrA1.19231065	0	15810577
1	chrA1.19344839	0	15919859
1	chrA1.19394530	0	15949890
1	chrA1.19395129	0	15950487
1	chrA1.19444193	0	15978419
1	chrA1.19498500	0	16022132
1	chrA1.19538413	0	16051942
1	chrUn.77801391	0	16120819
1	chrA1.19627905	0	16137910
1	chrA1.19663978	0	16154599
1	chrA1.19708277	0	16186357
1	chrA1.19749603	0	16219791
1	chrA1.19781833	0	16240854
1	chrA1.19814971	0	16259616
1	chrA1.19850341	0	16287182
1	chrA1.19880182	0	16319330
1	chrA1.19928016	0	16356050
1	chrA1.19969282	0	16390883
1	chrA1.20017375	0	16423623
1	chrA1.20038494	0	16444740
1	chrA1.20064388	0	16468981
1	chrA1.20128330	0	16517662
1	chrA1.20201762	0	16575066
1	chrA1.20226791	0	16601620
1	chrA1.20279786	0	16634232
1	chrA1.20314257	0	16666312
1	chrA1.20367125	0	16712157
1	chrA1.20398443	0	16734877
1	chrA1.20427349	0	16764414
1	chrA1.20484586	0	16800402
1	chrA1.20573504	0	16877251
1	chrA1.20626517	0	16920796
1	chrA1.20677874	0	16967288
1	chrA1.20735844	0	17006712
1	chrUn.39720038	0	17036025
1	chrA1.20807430	0	17068412
1	chrA1.20844676	0	17099631
1	chrA1.20856026	0	17108631
1	chrA1.20882147	0	17128574
1	chrA1.20954721	0	17178570
1	chrA1.20980885	0	17209127
1	chrA1.21035516	0	17257784
1	chrA1.21079093	0	17296525
1	chrUn.10921233	0	17326879
1	chrA1.21199766	0	17404119
1	chrA1.21272076	0	17444868
1	chrA1.21307611	0	17472720
1	chrA1.21332493	0	17495549
1	chrA1.21396261	0	17546224
1	chrA1.21484357	0	17622797
1	chrA1.21553886	0	17682601
1	chrA1.21595974	0	17722384
1	chrA1.21626807	0	17754513
1	chrA1.21661606	0	17782504
1	chrA1.21722699	0	17830091
1	chrA1.21786456	0	17882585
1	chrA1.21853181	0	17944237
1	chrA1.21878301	0	17964645
1	chrA1.21903945	0	17984557
1	chrA1.21943387	0	18020498
1	chrA1.21945485	0	18022596
1	chrA1.22032250	0	18086875
1	chrA1.22090450	0	18131072
1	chrA1.22127113	0	18160557
1	chrA1.22235807	0	18247117
1	chrA1.22311506	0	18314138
1	chrA1.22372125	0	18366695
1	chrA1.22378422	0	18372994
1	chrA1.22401581	0	18394403
1	chrA1.22425970	0	18418902
1	chrA1.22468681	0	18435684
1	chrA1.22554750	0	18498042
1	chrA1.22611439	0	18536376
1	chrA1.22630082	0	18554322
1	chrA1.22636283	0	18560526
1	chrA1.22661479	0	18576892
1	chrA1.22703748	0	18612249
1	chrA1.22739445	0	18642341
1	chrA1.22807725	0	18689318
1	chrA1.22926000	0	18787773
1	chrA1.22957466	0	18816342
1	chrA1.23005093	0	18849354
1	chrA1.23039375	0	18872693
1	chrA1.23072602	0	18899501
1	chrA1.23120766	0	18933007
1	chrA1.23158781	0	18960764
1	chrA1.23245707	0	19030450
1	chrUn25.390525	0	19051221
1	chrUn25.299618	0	19149285
1	chrUn.46313357	0	19176616
1	chrUn25.263176	0	19188534
1	chrUn25.229081	0	19227533
1	chrUn25.156192	0	19292726
1	chrUn25.118021	0	19333345
1	chrUn25.30414	0	19420355
1	chrUn25.7941	0	19443490
1	chrUn25.437	0	19449746
1	chrUn22.5362	0	19455633
1	chrUn22.39509	0	19490086
1	chrUn22.44777	0	19495353
1	chrUn22.108246	0	19559457
1	chrUn22.140766	0	19593049
1	chrUn22.185207	0	19636962
1	chrUn22.211667	0	19662164
1	chrUn22.270006	0	19720796
1	chrUn22.293735	0	19744167
1	chrUn22.352270	0	19801597
1	chrUn22.451525	0	19896046
1	chrUn22.481694	0	19925577
1	chrUn22.509035	0	19952338
1	chrUn22.549549	0	19992030
1	chrUn22.626657	0	20072264
1	chrUn22.650718	0	20106851
1	chrB4.98187755	0	20157090
1	chrUn22.748498	0	20205195
1	chrUn22.843174	0	20315252
1	chrUn.62883523	0	20340028
1	chrUn22.869880	0	20342541
1	chrUn22.956411	0	20417826
1	chrUn22.1016509	0	20477801
1	chrUn22.1061375	0	20523510
1	chrUn22.1093456	0	20554465
1	chrUn22.1133930	0	20594169
1	chrUn22.1160673	0	20620910
1	chrUn22.1286951	0	20746301
1	chrUn22.1328099	0	20788430
1	chrUn22.1379121	0	20840658
1	chrUn22.1409888	0	20872402
1	chrUn22.1443661	0	20906164
1	chrUn22.1475792	0	20936967
1	chrUn22.1542909	0	21003633
1	chrUn22.1580432	0	21039520
1	chrUn22.1610461	0	21074750
1	chrUn22.1737651	0	21202654
1	chrUn22.1764298	0	21234364
1	chrUn22.1808911	0	21278053
1	chrUn22.1876415	0	21350241
1	chrUn22.1925049	0	21402327
1	chrUn22.2005022	0	21486566
1	chrUn22.2073996	0	21551595
1	chrUn22.2110897	0	21590765
1	chrUn22.2149620	0	21630179
1	chrUn22.2196388	0	21676084
1	chrUn22.2220474	0	21700617
1	chrUn22.2282121	0	21757859
1	chrUn22.2325306	0	21810790
1	chrUn.53848051	0	21837193
1	chrUn.17157073	0	21843221
1	chrUn22.2383728	0	21880382
1	chrUn22.2387504	0	21884160
1	chrUn22.2412966	0	21911100
1	chrA1.23294410	0	22010630
1	chrA1.23322664	0	22035754
1	chrA1.23353344	0	22053227
1	chrA1.23380803	0	22076330
1	chrA1.23410304	0	22100811
1	chrA1.23473996	0	22156107
1	chrA1.23490178	0	22174477
1	chrA1.23515685	0	22198971
1	chrA1.23557617	0	22235795
1	chrA1.23586555	0	22264862
1	chrA1.23635277	0	22297593
1	chrA1.23696265	0	22335014
1	chrA1.23738400	0	22364577
1	chrA1.23807029	0	22413546
1	chrA1.23847963	0	22441819
1	chrA1.23920171	0	22503920
1	chrA1.23956399	0	22536584
1	chrA1.23999565	0	22563429
1	chrA1.24026214	0	22587317
1	chrA1.24046829	0	22598557
1	chrA1.24096017	0	22642049
1	chrA1.24124290	0	22669236
1	chrA1.24148783	0	22696026
1	chrA1.24207768	0	22749585
1	chrA1.24286526	0	22820140
1	chrA1.24340829	0	22867364
1	chrA1.24364603	0	22879227
1	chrA1.24394683	0	22910662
1	chrA1.24443577	0	22948544
1	chrA1.24571285	0	23068595
1	chrA1.24604124	0	23091205
1	chrA1.24634938	0	23115150
1	chrA1.24671677	0	23145865
1	chrA1.24709235	0	23176846
1	chrA1.24774778	0	23223928
1	chrA1.24802405	0	23248455
1	chrA1.24915727	0	23331659
1	chrA1.25027989	0	23421940
1	chrA1.25067232	0	23442553
1	chrA1.25137978	0	23503141
1	chrA1.25176209	0	23540557
1	chrA1.25232927	0	23583212
1	chrA1.25318853	0	23650536
1	chrA1.25390718	0	23703112
1	chrA1.25439621	0	23744814
1	chrC2.71669594	0	23767453
1	chrA1.25474223	0	23786870
1	chrA1.25542175	0	23845200
1	chrA1.25576647	0	23879724
1	chrA1.25649968	0	23936605
1	chrA1.25683057	0	23958190
1	chrA1.25687223	0	23962356
1	chrA1.25727834	0	24005164
1	chrA1.25774529	0	24034820
1	chrA1.25800005	0	24053387
1	chrA1.25855513	0	24095604
1	chrA1.25901787	0	24133580
1	chrA1.25931649	0	24157302
1	chrA1.25997489	0	24209045
1	chrA1.26037856	0	24245208
1	chrA1.26093705	0	24289793
1	chrA1.26161138	0	24349258
1	chrA1.26191255	0	24366275
1	chrA1.26243570	0	24410312
1	chrA1.26261691	0	24427458
1	chrA1.26278160	0	24443860
1	chrA1.26304960	0	24461389
1	chrA1.26448213	0	24584159
1	chrA1.26472240	0	24602893
1	chrA1.26512758	0	24634488
1	chrA1.26542583	0	24664289
1	chrA1.26584451	0	24695068
1	chrA1.26621315	0	24722085
1	chrA1.26652596	0	24749791
1	chrUn.20914279	0	24785656
1	chrA1.26712058	0	24806165
1	chrA1.26774767	0	24855623
1	chrA1.26812150	0	24878327
1	chrA1.26893234	0	24952689
1	chrB4.130370359	0	24962312
1	chrA1.26972553	0	25015038
1	chrA1.27121103	0	25133478
1	chrUn.4076085	0	25151786
1	chrA1.27166006	0	25166643
1	chrA1.27199965	0	25193239
1	chrA1.27236290	0	25219459
1	chrA1.27286145	0	25249319
1	chrA1.27419213	0	25345071
1	chrA1.27520950	0	25433079
1	chrA1.27559268	0	25459881
1	chrA1.27598975	0	25491776
1	chrA1.27646750	0	25529417
1	chrA1.27697027	0	25564026
1	chrA1.27697785	0	25564784
1	chrA1.27753227	0	25615141
1	chrA1.27778397	0	25630343
1	chrA1.27822231	0	25664665
1	chrA1.27897018	0	25725154
1	chrA1.28001133	0	25818792
1	chrA1.28040545	0	25851602
1	chrA1.28081443	0	25887588
1	chrA1.28127368	0	25917551
1	chrA1.28174609	0	25953372
1	chrA1.28222955	0	25978956
1	chrA1.28283098	0	26030278
1	chrA1.28310992	0	26069573
1	chrA1.28341614	0	26089082
1	chrA1.28377073	0	26111947
1	chrA1.28427428	0	26148863
1	chrA1.28480405	0	26194796
1	chrA1.28511153	0	26213532
1	chrA1.28538394	0	26234909
1	chrA1.28586396	0	26273111
1	chrA1.28658246	0	26336474
1	chrA1.28736473	0	26399284
1	chrC1.118154118	0	26408904
1	chrA1.28857189	0	26507749
1	chrA1.28868237	0	26518761
1	chrA1.28886875	0	26533548
1	chrA1.28912466	0	26556521
1	chrA1.28914933	0	26558970
1	chrA1.28974639	0	26610899
1	chrA1.29000765	0	26633821
1	chrA1.29032603	0	26657328
1	chrA1.29057398	0	26682129
1	chrA1.29106704	0	26713437
1	chrA1.29163334	0	26733049
1	chrA1.198306444	0	26755722
1	chrA1.29221119	0	26778478
1	chrA1.29246321	0	26797745
1	chrA1.29273290	0	26817779
1	chrA1.29299340	0	26839993
1	chrA1.29331088	0	26870683
1	chrA1.29362716	0	26902794
1	chrA1.29403935	0	26918968
1	chrA1.29428163	0	26944072
1	chrA1.29486409	0	26981219
1	chrA1.29511355	0	27001599
1	chrA1.29584582	0	27063780
1	chrA1.29613789	0	27092382
1	chrA1.29655139	0	27131428
1	chrA1.29720667	0	27174893
1	chrA1.29803764	0	27251147
1	chrA1.29865756	0	27308094
1	chrA1.29900202	0	27341230
1	chrA1.29931698	0	27363234
1	chrA1.29959106	0	27386377
1	chrA1.30010884	0	27434561
1	chrA1.30072721	0	27484342
1	chrA1.30103217	0	27513413
1	chrA1.30163893	0	27564172
1	chrA1.30198065	0	27593386
1	chrA1.30258980	0	27638600
1	chrA1.30296521	0	27675059
1	chrA1.30326660	0	27702285
1	chrA1.30412340	0	27763572
1	chrA1.30447184	0	27790575
1	chrA1.30589379	0	27904300
1	chrA1.30644998	0	27949139
1	chrA1.30671301	0	27969378
1	chrA1.30764296	0	28048130
1	chrA1.30873500	0	28120322
1	chrA1.30903635	0	28151476
1	chrA1.30929793	0	28175591
1	chrA1.31047337	0	28261635
1	chrA1.31071840	0	28286774
1	chrA1.31096712	0	28311662
1	chrA1.31110023	0	28324972
1	chrA1.31145570	0	28360520
1	chrA1.31190535	0	28384292
1	chrA1.31229314	0	28414690
1	chrA1.31279586	0	28462356
1	chrA1.31308447	0	28485324
1	chrA1.31355150	0	28520668
1	chrA1.31386241	0	28542672
1	chrA1.31418073	0	28569355
1	chrA1.31500643	0	28641057
1	chrA1.31541568	0	28671809
1	chrA1.31584208	0	28710296
1	chrA1.31626761	0	28752831
1	chrA1.31662265	0	28757606
1	chrA1.31688322	0	28785237
1	chrA1.31753618	0	28847466
1	chrA1.31805284	0	28877725
1	chrA1.31888157	0	28944148
1	chrA1.31942331	0	28985445
1	chrA1.31968959	0	29007710
1	chrA1.32029507	0	29056523
1	chrA1.32106862	0	29093882
1	chrA1.32154967	0	29113549
1	chrA1.32216801	0	29145806
1	chrA1.32256249	0	29160941
1	chrA1.32304472	0	29185367
1	chrA1.32352812	0	29210212
1	chrA1.32383231	0	29227348
1	chrA1.32531464	0	29298707
1	chrA1.32559166	0	29312554
1	chrA1.32675616	0	29365342
1	chrA1.32736367	0	29400625
1	chrA1.33088185	0	29577546
1	chrA1.33124447	0	29594708
1	chrA1.33251130	0	29676479
1	chrA1.33307498	0	29717234
1	chrA1.33336387	0	29736551
1	chrA1.33409742	0	29805223
1	chrA1.33438772	0	29829870
1	chrA1.33470016	0	29853603
1	chrA1.33516103	0	29894544
1	chrA1.33544856	0	29922351
1	chrA1.33590198	0	29954648
1	chrA1.33619881	0	29978279
1	chrA1.33651833	0	30003987
1	chrA1.33687762	0	30038080
1	chrA1.33734990	0	30080269
1	chrA1.33792773	0	30120142
1	chrA1.33820046	0	30147754
1	chrA1.33845913	0	30173622
1	chrA1.33879841	0	30187827
1	chrA1.33928530	0	30229490
1	chrA1.33934301	0	30235621
1	chrA1.33973594	0	30271265
1	chrA1.34097437	0	30368547
1	chrA1.34149704	0	30409846
1	chrA1.34195579	0	30447355
1	chrA1.34260615	0	30501624
1	chrA1.34287005	0	30520015
1	chrA1.34327451	0	30553008
1	chrA1.34370626	0	30583612
1	chrUn.25937402	0	30596606
1	chrA1.34408696	0	30620000
1	chrA1.34437143	0	30648287
1	chrA1.34502227	0	30696561
1	chrA1.34512526	0	30707366
1	chrA1.34550249	0	30742464
1	chrA1.34595325	0	30769800
1	chrA1.34623825	0	30798274
1	chrA1.34647896	0	30807836
1	chrA1.34694974	0	30844324
1	chrA1.34723223	0	30862366
1	chrA1.34754077	0	30888943
1	chrA1.34814999	0	30943889
1	chrA1.34870074	0	30991452
1	chrA1.34918457	0	31027189
1	chrA1.34968778	0	31065926
1	chrUn.12476093	0	31090012
1	chrA1.34998661	0	31097381
1	chrA1.35070790	0	31161251
1	chrA1.35096216	0	31172727
1	chrA1.35141201	0	31207720
1	chrA1.35218124	0	31261908
1	chrA1.35293987	0	31332878
1	chrA1.35323230	0	31342648
1	chrA1.35377954	0	31388748
1	chrA1.35404536	0	31409170
1	chrA1.35407050	0	31411683
1	chrA1.35438981	0	31440662
1	chrA1.35527354	0	31524384
1	chrA1.35558317	0	31554444
1	chrA1.35619485	0	31607672
1	chrA1.35651101	0	31626845
1	chrA1.35719309	0	31684487
1	chrA1.35758640	0	31720102
1	chrA1.35788453	0	31742853
1	chrA1.35829345	0	31776039
1	chrA1.35892027	0	31830282
1	chrA1.35962631	0	31884780
1	chrA1.36016653	0	31927981
1	chrA1.36053720	0	31959045
1	chrA1.36104654	0	32005337
1	chrA1.36163512	0	32056459
1	chrA1.36205579	0	32093832
1	chrA1.36240117	0	32120537
1	chrA1.36291004	0	32166194
1	chrA1.36375549	0	32236582
1	chrA1.36441558	0	32288524
1	chrA1.36472586	0	32306639
1	chrA1.36556448	0	32398213
1	chrD1.131562150	0	32409986
1	chrA1.36591783	0	32425991
1	chrA1.36660906	0	32479624
1	chrA1.36723623	0	32534890
1	chrUn.78242864	0	32587561
1	chrA1.36800214	0	32599285
1	chrA1.36875191	0	32661742
1	chrA1.36957141	0	32732975
1	chrA1.36983169	0	32747564
1	chrA1.37050462	0	32797859
1	chrUn.49803236	0	32862546
1	chrA1.37141509	0	32872868
1	chrA1.37170927	0	32900335
1	chrA1.37203386	0	32931205
1	chrA1.37258610	0	32980769
1	chrA1.37343709	0	33046565
1	chrA1.37372024	0	33070781
1	chrA1.37398074	0	33090910
1	chrA1.37436178	0	33125774
1	chrA1.37467653	0	33153205
1	chrA1.37539562	0	33212800
1	chrA1.37626195	0	33283039
1	chrA1.37652232	0	33305842
1	chrA1.37685661	0	33336579
1	chrA1.37714145	0	33361395
1	chrA1.37745340	0	33384553
1	chrA1.37846283	0	33470181
1	chrA1.37923999	0	33537662
1	chrA1.37958116	0	33567290
1	chrA1.37996874	0	33605136
1	chrA1.38087557	0	33684374
1	chrA1.38145250	0	33740483
1	chrA1.38280346	0	33843261
1	chrA1.38324548	0	33880035
1	chrA1.38379881	0	33930241
1	chrA1.38411873	0	33959642
1	chrA1.38440574	0	33983876
1	chrA1.38484297	0	34021187
1	chrA1.38489458	0	34026355
1	chrA1.38556469	0	34077653
1	chrA1.38590286	0	34106341
1	chrA1.38704853	0	34200015
1	chrA1.38741987	0	34233816
1	chrA1.38803215	0	34290064
1	chrA1.38859789	0	34336628
1	chrA1.38932932	0	34397236
1	chrA1.38965361	0	34424931
1	chrA1.39000455	0	34449431
1	chrA1.39037910	0	34485361
1	chrA1.39147920	0	34574542
1	chrA1.39192871	0	34614866
1	chrA1.39247569	0	34662021
1	chrA1.39311910	0	34713810
1	chrA1.39331051	0	34729003
1	chrA1.39368080	0	34761122
1	chrA1.39403048	0	34786277
1	chrA1.39430166	0	34811585
1	chrA1.39483113	0	34854142
1	chrA1.39512085	0	34881546
1	chrA1.39570763	0	34934860
1	chrA1.39604210	0	34966321
1	chrA1.39638769	0	34993513
1	chrA1.39667376	0	35016647
1	chrA1.39668640	0	35018307
1	chrA1.39731626	0	35076607
1	chrA1.39769094	0	35109654
1	chrA1.39792885	0	35129494
1	chrA1.39827830	0	35161718
1	chrA1.39878408	0	35196385
1	chrA1.39930963	0	35234932
1	chrA1.39988731	0	35277634
1	chrA1.40013650	0	35296624
1	chrA1.40103591	0	35380366
1	chrA1.40202755	0	35471646
1	chrA1.40243156	0	35507281
1	chrA1.40267471	0	35523713
1	chrA1.40307867	0	35555534
1	chrA1.40347865	0	35590169
1	chrA1.40406996	0	35641560
1	chrA1.40501654	0	35724919
1	chrA1.40544235	0	35759760
1	chrA1.40573143	0	35786564
1	chrA1.40633546	0	35829223
1	chrA1.40683628	0	35871061
1	chrA1.40769526	0	35940998
1	chrA1.40795860	0	35964003
1	chrA1.40835373	0	35991905
1	chrA1.40875846	0	36031979
1	chrA1.40939812	0	36086178
1	chrA1.40981143	0	36121541
1	chrA1.41051347	0	36176038
1	chrA1.41096792	0	36212541
1	chrA1.41133994	0	36238601
1	chrA1.41206229	0	36295692
1	chrA1.41231377	0	36315115
1	chrA1.41269132	0	36346444
1	chrA1.41300009	0	36372906
1	chrA1.41327286	0	36401379
1	chrA1.41401309	0	36462403
1	chrA1.41456501	0	36509352
1	chrA1.41509404	0	36552563
1	chrA1.41703340	0	36718659
1	chrA1.41730065	0	36737755
1	chrA1.41778336	0	36780240
1	chrA3.50924719	0	36824828
1	chrA1.41840211	0	36832855
1	chrA3.51041366	0	36892724
1	chrA1.41920046	0	36909523
1	chrA1.41944483	0	36930291
1	chrA1.42070307	0	37037445
1	chrA1.42128084	0	37081626
1	chrA1.42177231	0	37121546
1	chrA1.42255242	0	37186697
1	chrA1.42310330	0	37227287
1	chrA1.42338725	0	37251272
1	chrA1.42407089	0	37311286
1	chrUn.22705999	0	37360052
1	chrA1.42479356	0	37373645
1	chrA1.42535075	0	37433951
1	chrA1.42570661	0	37459848
1	chrUn.19238923	0	37499283
1	chrA1.42622180	0	37501465
1	chrA1.42671579	0	37537443
1	chrA1.42704449	0	37561890
1	chrA1.42731122	0	37587959
1	chrA1.42789936	0	37625396
1	chrA1.42815356	0	37650715
1	chrA1.42857232	0	37683136
1	chrA1.42891845	0	37713082
1	chrA1.42937705	0	37751302
1	chrA1.42970763	0	37779170
1	chrA1.43022488	0	37832050
1	chrA1.43058851	0	37872601
1	chrA1.43116557	0	37909174
1	chrA1.43147816	0	37939116
1	chrA1.43233003	0	38008989
1	chrA1.43286223	0	38052904
1	chrUn.79535481	0	38101923
1	chrA1.43351120	0	38116060
1	chrA1.43360559	0	38122126
1	chrA1.43428616	0	38184424
1	chrA1.43479629	0	38224356
1	chrA1.43513839	0	38248378
1	chrA1.43553910	0	38282572
1	chrA1.43596080	0	38325328
1	chrA1.43638440	0	38356667
1	chrA1.43665177	0	38378654
1	chrA1.43728182	0	38427042
1	chrA1.43769910	0	38456562
1	chrA1.43825779	0	38498909
1	chrA1.43876922	0	38542242
1	chrA1.43938920	0	38587049
1	chrA1.43963536	0	38601294
1	chrA1.44000038	0	38626238
1	chrA1.44029804	0	38641147
1	chrA1.44058612	0	38665967
1	chrA1.44100661	0	38700360
1	chrA1.44126506	0	38717673
1	chrA1.44202997	0	38789624
1	chrA1.44258378	0	38843486
1	chrA1.44302683	0	38889176
1	chrA1.44445220	0	39003770
1	chrA1.44497884	0	39057869
1	chrB1.130202158	0	39115408
1	chrA1.44600053	0	39154488
1	chrA1.44637138	0	39181672
1	chrA1.44683797	0	39224440
1	chrA1.44732914	0	39269473
1	chrA1.44792687	0	39328145
1	chrA1.44811464	0	39336263
1	chrA1.44868866	0	39391390
1	chrA1.45066070	0	39559802
1	chrA1.45178882	0	39655938
1	chrA1.45218263	0	39690128
1	chrA1.45282628	0	39742665
1	chrA1.45331357	0	39785808
1	chrA1.45356077	0	39810161
1	chrA1.45401576	0	39838725
1	chrUn.70881574	0	39862159
1	chrA1.45490019	0	39912567
1	chrUn.38569298	0	39932328
1	chrA1.45533608	0	39947488
1	chrA1.45545020	0	39959584
1	chrA1.45573606	0	39977383
1	chrA1.45619461	0	40018518
1	chrA1.45733732	0	40103806
1	chrA1.45805239	0	40160022
1	chrA1.45887300	0	40218588
1	chrA1.45943692	0	40264681
1	chrA1.45997792	0	40307102
1	chrA1.46031610	0	40339194
1	chrA1.46087408	0	40392491
1	chrA1.46175517	0	40450040
1	chrA1.46211895	0	40481967
1	chrA1.46237491	0	40506126
1	chrA1.46288014	0	40537619
1	chrA1.46322560	0	40564604
1	chrA1.46371468	0	40603779
1	chrA1.46430234	0	40663403
1	chrA1.46456076	0	40687093
1	chrA1.46500658	0	40721246
1	chrA1.46529902	0	40746535
1	chrA1.46564261	0	40781967
1	chrA1.46598336	0	40815327
1	chrUn.76674375	0	40843916
1	chrA1.46635899	0	40849265
1	chrA1.46731822	0	40928208
1	chrA1.46779148	0	40966767
1	chrA1.46838659	0	41030795
1	chrA1.46894204	0	41081940
1	chrA1.46929141	0	41097149
1	chrA1.46969530	0	41138517
1	chrA1.47001850	0	41165427
1	chrA1.47093980	0	41241861
1	chrA1.47107459	0	41254801
1	chrA1.47120633	0	41265671
1	chrA1.47163173	0	41296829
1	chrA1.47290400	0	41375384
1	chrA1.47332076	0	41403451
1	chrA1.47356863	0	41422452
1	chrA1.47410463	0	41448686
1	chrA1.47456525	0	41481568
1	chrUn.31580914	0	41570711
1	chrA1.47557758	0	41573428
1	chrA1.47620008	0	41631069
1	chrA1.47670583	0	41674962
1	chrA1.47716997	0	41713998
1	chrA1.47756828	0	41735748
1	chrA1.47815696	0	41778430
1	chrA1.47881766	0	41825262
1	chrA1.47886384	0	41829870
1	chrA1.47910668	0	41849275
1	chrA1.47955358	0	41886190
1	chrA1.47979295	0	41906992
1	chrA1.48056947	0	41975255
1	chrA1.48073602	0	41986782
1	chrA1.48112809	0	42026707
1	chrA1.48143467	0	42043430
1	chrA1.48228304	0	42113752
1	chrA1.48280065	0	42155248
1	chrA1.48324075	0	42193938
1	chrA1.48349346	0	42219193
1	chrA1.48381953	0	42237764
1	chrA1.48492653	0	42324547
1	chrA1.48565081	0	42385372
1	chrA1.48606045	0	42423394
1	chrA1.48639706	0	42453309
1	chrA1.48681136	0	42484617
1	chrA1.48709099	0	42518227
1	chrA1.48749730	0	42555078
1	chrA1.48837833	0	42618755
1	chrA1.48864854	0	42642642
1	chrA1.48911425	0	42682743
1	chrA1.48954942	0	42725896
1	chrA1.48983693	0	42747002
1	chrA1.49049480	0	42804170
1	chrA1.49155031	0	42899595
1	chrA1.49193305	0	42935763
1	chrA1.49226349	0	42962209
1	chrA1.49309219	0	43036696
1	chrA1.49339507	0	43060266
1	chrA1.49383367	0	43093629
1	chrA1.49465265	0	43168177
1	chrA1.49505378	0	43203300
1	chrA1.49556065	0	43248596
1	chrA1.49599473	0	43282008
1	chrA1.49634287	0	43307553
1	chrA1.49673942	0	43329817
1	chrA1.49702366	0	43356923
1	chrUn.49482816	0	43372533
1	chrA1.49740419	0	43388286
1	chrA1.49798299	0	43434680
1	chrA1.49835826	0	43470117
1	chrA1.49885573	0	43511800
1	chrA1.49930443	0	43553695
1	chrA1.49962721	0	43575969
1	chrA1.49988016	0	43602547
1	chrA1.50079935	0	43673345
1	chrA1.50095324	0	43690807
1	chrA1.50137130	0	43719810
1	chrA1.50198206	0	43770685
1	chrA1.50224360	0	43798580
1	chrA1.50256438	0	43826687
1	chrA1.50300812	0	43867909
1	chrA1.50333351	0	43878694
1	chrA1.50374815	0	43924212
1	chrA1.50443006	0	43972468
1	chrUn.62084166	0	43982253
1	chrA1.50462698	0	43994358
1	chrA1.50468195	0	43999851
1	chrA1.50492758	0	44016975
1	chrA1.50537467	0	44060089
1	chrA1.50642069	0	44136369
1	chrA1.50682056	0	44170965
1	chrA1.50707050	0	44191824
1	chrA1.50732294	0	44218074
1	chrA1.50765859	0	44238576
1	chrA1.50883560	0	44334267
1	chrA1.50911411	0	44354874
1	chrA1.50982139	0	44425378
1	chrA1.51038311	0	44469118
1	chrA1.51074080	0	44496886
1	chrA1.51125540	0	44537929
1	chrA1.51158945	0	44568715
1	chrA1.51222338	0	44620825
1	chrA1.51255304	0	44657228
1	chrA1.51339006	0	44729503
1	chrA1.51365121	0	44745442
1	chrA1.51427557	0	44802831
1	chrA1.51574592	0	44878890
1	chrA1.51525293	0	44893922
1	chrA1.51635674	0	44915287
1	chrA1.51672041	0	44945720
1	chrA1.51708923	0	45002618
1	chrA1.51756149	0	45041327
1	chrA1.51845071	0	45115287
1	chrA1.51902290	0	45158582
1	chrA1.51984766	0	45233400
1	chrA1.52097636	0	45327594
1	chrA1.52105673	0	45339297
1	chrA1.52132661	0	45360865
1	chrA1.52159634	0	45385542
1	chrA1.52280786	0	45489192
1	chrA1.52356918	0	45552412
1	chrA1.52397099	0	45589445
1	chrA1.52421953	0	45614458
1	chrA1.52450937	0	45640839
1	chrA1.52490004	0	45674208
1	chrA1.52517558	0	45697686
1	chrUn.9229176	0	45783024
1	chrA1.52625395	0	45790749
1	chrA1.52661327	0	45820701
1	chrA1.52721082	0	45867561
1	chrA1.52781032	0	45928233
1	chrA1.52781106	0	45928307
1	chrA1.52916829	0	46048978
1	chrA1.52947561	0	46066722
1	chrA1.53000632	0	46109812
1	chrA1.53220682	0	46287752
1	chrA1.53253630	0	46305325
1	chrA1.53306457	0	46351266
1	chrA1.53369630	0	46390503
1	chrA1.53400167	0	46417124
1	chrA1.53437456	0	46450442
1	chrA1.53521644	0	46518377
1	chrUn.44635388	0	46552002
1	chrA1.53610170	0	46595168
1	chrA1.53685818	0	46657509
1	chrA1.53736755	0	46698913
1	chrA1.53836661	0	46771707
1	chrA1.53881163	0	46799386
1	chrA1.53969515	0	46879657
1	chrA1.54018332	0	46909200
1	chrA1.54064252	0	46949912
1	chrA1.54112191	0	46980846
1	chrA1.54156532	0	47020479
1	chrA1.54204503	0	47055136
1	chrA1.54255031	0	47100986
1	chrA1.54328400	0	47156271
1	chrA1.54366723	0	47186478
1	chrA1.54401747	0	47207646
1	chrB3.85576589	0	47231526
1	chrA1.54465713	0	47264320
1	chrA1.54498529	0	47285085
1	chrA1.54524009	0	47310419
1	chrA1.54560674	0	47337636
1	chrA1.54646053	0	47412036
1	chrA1.54699324	0	47455449
1	chrA1.54733069	0	47487241
1	chrA1.54781438	0	47533556
1	chrA1.54810360	0	47559579
1	chrA1.54843322	0	47583990
1	chrA1.54929888	0	47656653
1	chrA1.54964675	0	47689292
1	chrA1.55003091	0	47723896
1	chrA1.55044886	0	47761819
1	chrA1.55084423	0	47792826
1	chrA1.55160942	0	47853056
1	chrA1.55186480	0	47873908
1	chrA1.55221350	0	47907366
1	chrA1.55252310	0	47925687
1	chrA1.55286844	0	47953923
1	chrA1.55336643	0	47999024
1	chrA1.55384579	0	48034713
1	chrA1.55425666	0	48072437
1	chrA1.55474390	0	48110034
1	chrA1.55489166	0	48124894
1	chrA1.55511318	0	48143004
1	chrA1.55535731	0	48161592
1	chrA1.55578524	0	48201775
1	chrA1.55612334	0	48230830
1	chrA1.55636261	0	48248832
1	chrA1.55660182	0	48262217
1	chrA1.55690768	0	48284818
1	chrA1.55748821	0	48333974
1	chrA1.55774350	0	48348775
1	chrA1.55821062	0	48387647
1	chrA1.55879881	0	48445101
1	chrA1.55923168	0	48472235
1	chrA1.55976034	0	48507256
1	chrA1.56011941	0	48529142
1	chrA1.56081891	0	48589380
1	chrA1.56121519	0	48620528
1	chrA1.56182122	0	48672282
1	chrA1.56272528	0	48737035
1	chrA1.56318910	0	48782193
1	chrA1.56346758	0	48803753
1	chrA1.56412809	0	48856916
1	chrA1.56458352	0	48890805
1	chrA1.56485356	0	48905775
1	chrA1.56519919	0	48934452
1	chrA1.56576531	0	48982662
1	chrA1.56613036	0	49017658
1	chrA1.56613129	0	49017751
1	chrUn.26046929	0	49033040
1	chrUn.58162339	0	49062637
1	chrA1.56696556	0	49073169
1	chrA1.56745001	0	49107044
1	chrA1.56804110	0	49150218
1	chrA1.56864696	0	49192733
1	chrA1.56900851	0	49224117
1	chrA1.56960454	0	49273709
1	chrA1.56990945	0	49302126
1	chrA1.57036770	0	49338549
1	chrA1.57075380	0	49371333
1	chrA1.57075565	0	49371518
1	chrA1.57112129	0	49398290
1	chrA1.57162304	0	49442564
1	chrA1.57218430	0	49485456
1	chrA1.57431971	0	49600423
1	chrA1.57469383	0	49618434
1	chrA1.57504007	0	49644788
1	chrA1.57598169	0	49732937
1	chrA1.57707317	0	49743977
1	chrA1.57653734	0	49787130
1	chrA1.57784613	0	49799367
1	chrA1.57817400	0	49826903
1	chrA1.57859573	0	49873142
1	chrA1.57885872	0	49893699
1	chrA1.57918261	0	49922770
1	chrA1.57941646	0	49939458
1	chrA1.57988922	0	49978675
1	chrA1.58023371	0	50002526
1	chrA1.57946500	0	50024763
1	chrA1.58055664	0	50028702
1	chrA1.58091036	0	50057847
1	chrA1.58118232	0	50093474
1	chrA1.58144010	0	50118068
1	chrA1.58154507	0	50119953
1	chrA1.58187357	0	50146692
1	chrA1.58211476	0	50166429
1	chrA1.58146160	0	50188824
1	chrA1.58277566	0	50224806
1	chrA1.58361526	0	50284293
1	chrA1.58405937	0	50315812
1	chrA1.58450801	0	50353486
1	chrA1.58500547	0	50379536
1	chrA1.58475202	0	50407994
1	chrA1.58625435	0	50516582
1	chrA1.58653623	0	50532078
1	chrA1.58713476	0	50579351
1	chrA1.58754698	0	50597770
1	chrA1.58781327	0	50617742
1	chrA1.58982250	0	50778075
1	chrA1.59015142	0	50804415
1	chrA1.59075841	0	50848338
1	chrA1.59105754	0	50873914
1	chrA1.59137574	0	50898977
1	chrA1.59208795	0	50961769
1	chrA1.59238099	0	50987148
1	chrA1.59273858	0	51017412
1	chrA1.59323122	0	51059294
1	chrA1.59357340	0	51091800
1	chrA1.59418794	0	51146117
1	chrA1.59489179	0	51209551
1	chrA1.59588315	0	51295847
1	chrA1.59616170	0	51307522
1	chrA1.59684746	0	51364614
1	chrA1.59732484	0	51410916
1	chrA1.59750033	0	51424960
1	chrA1.59789649	0	51472644
1	chrA1.59825743	0	51501281
1	chrA1.59831246	0	51507828
1	chrA1.59872108	0	51543380
1	chrA1.59913056	0	51581587
1	chrA1.59971924	0	51624461
1	chrA1.60021252	0	51674501
1	chrA1.60053954	0	51708508
1	chrA1.60119803	0	51750461
1	chrA1.60145478	0	51773541
1	chrA1.60212742	0	51821974
1	chrA1.60270786	0	51882805
1	chrA1.60338614	0	51937835
1	chrA1.60370397	0	51964357
1	chrA1.60420800	0	52007325
1	chrA1.60482463	0	52028054
1	chrA1.60562758	0	52103888
1	chrA1.60576570	0	52113000
1	chrA1.60604848	0	52134762
1	chrA1.60632436	0	52162373
1	chrA1.60706971	0	52224994
1	chrA1.60768666	0	52280615
1	chrA1.60783968	0	52295655
1	chrA1.60799357	0	52307277
1	chrA1.60858561	0	52356693
1	chrA1.60939186	0	52428671
1	chrA1.60969359	0	52447364
1	chrA1.61017217	0	52490115
1	chrA1.61100749	0	52542129
1	chrA1.61139917	0	52572752
1	chrA1.61166665	0	52599501
1	chrA1.61216815	0	52630470
1	chrA1.61269017	0	52668906
1	chrA1.61379331	0	52748556
1	chrA1.61445044	0	52807352
1	chrA1.61507266	0	52850006
1	chrA1.61581185	0	52911010
1	chrA1.61632925	0	52960257
1	chrA1.61690420	0	53001590
1	chrA1.61788336	0	53081271
1	chrA1.61850850	0	53132267
1	chrA1.61911424	0	53188457
1	chrA1.61978935	0	53256948
1	chrA1.62013967	0	53285504
1	chrA1.62034317	0	53305757
1	chrA1.62088132	0	53351385
1	chrA1.62127400	0	53389347
1	chrA1.62176639	0	53425634
1	chrA1.62218233	0	53459346
1	chrA1.62314546	0	53545503
1	chrA1.62369817	0	53592729
1	chrA1.62400109	0	53615969
1	chrA1.62438956	0	53648417
1	chrA1.62510315	0	53708361
1	chrA1.62574092	0	53760192
1	chrA1.62598747	0	53787351
1	chrA1.62623682	0	53812287
1	chrA1.62671411	0	53841799
1	chrA1.62707901	0	53871083
1	chrA1.62735236	0	53888538
1	chrA1.62829641	0	53969492
1	chrA1.62897457	0	54019442
1	chrA1.62922893	0	54041218
1	chrA1.62947232	0	54059290
1	chrA1.62975026	0	54080177
1	chrA1.63013679	0	54111063
1	chrA1.63144334	0	54179045
1	chrA1.63227538	0	54256142
1	chrA1.63281007	0	54304113
1	chrA1.63317358	0	54333298
1	chrA1.63344314	0	54360256
1	chrA1.63397896	0	54404345
1	chrA1.63438375	0	54445857
1	chrA1.63463297	0	54469001
1	chrA1.63489203	0	54494611
1	chrA1.63516601	0	54513413
1	chrA1.63544061	0	54543539
1	chrA1.63593692	0	54590517
1	chrA1.63620724	0	54606250
1	chrA1.63653230	0	54630623
1	chrA1.63758952	0	54710529
1	chrA1.63783371	0	54722620
1	chrA1.63808868	0	54746566
1	chrA1.63879607	0	54815937
1	chrA1.63923269	0	54845462
1	chrA1.63944054	0	54863834
1	chrUn.69655148	0	54881951
1	chrA1.64026821	0	54943998
1	chrA1.64083445	0	54991387
1	chrA1.64114200	0	55015399
1	chrA1.64141881	0	55031265
1	chrA1.64172951	0	55059886
1	chrA1.64197431	0	55080190
1	chrA1.64221518	0	55100437
1	chrA1.64310927	0	55172288
1	chrA1.64380853	0	55233864
1	chrA1.64412640	0	55260179
1	chrA1.64467361	0	55302529
1	chrA1.64494332	0	55328513
1	chrA1.64530261	0	55352030
1	chrA1.64557155	0	55371203
1	chrA1.64562633	0	55375807
1	chrA1.64663848	0	55464629
1	chrA1.64765078	0	55558948
1	chrA1.64878239	0	55660881
1	chrA1.64906960	0	55683274
1	chrA1.64951979	0	55712918
1	chrA1.65005509	0	55765409
1	chrA1.65059337	0	55808788
1	chrA1.65084865	0	55827465
1	chrUn.28315870	0	55837891
1	chrA1.65203325	0	55932310
1	chrA1.65234893	0	55957015
1	chrUn.20993563	0	55995929
1	chrA1.65292016	0	56011991
1	chrA1.65352039	0	56054382
1	chrA1.65386338	0	56085742
1	chrA1.65395480	0	56093122
1	chrA1.65420932	0	56120575
1	chrA1.65475449	0	56167849
1	chrA1.65501066	0	56186567
1	chrUn.47947608	0	56196962
1	chrA1.65541646	0	56227595
1	chrA1.65575002	0	56248833
1	chrA1.65629182	0	56294983
1	chrUn.66853527	0	56311296
1	chrA1.65660695	0	56323661
1	chrA1.65671452	0	56335848
1	chrA1.65712018	0	56369694
1	chrA1.65772057	0	56430879
1	chrA1.65828230	0	56484864
1	chrA1.65854311	0	56502527
1	chrUn.53181556	0	56519358
1	chrA1.65957800	0	56594574
1	chrA1.66011598	0	56641509
1	chrA1.66086839	0	56700922
1	chrA1.66209056	0	56800341
1	chrA1.66241659	0	56833382
1	chrA1.66286559	0	56867637
1	chrA1.66320164	0	56893366
1	chrA1.66349232	0	56916008
1	chrA1.66425380	0	56982726
1	chrA1.66476238	0	57036210
1	chrA1.66531699	0	57079716
1	chrA1.66613069	0	57130395
1	chrA1.66652320	0	57169100
1	chrA1.66703307	0	57209407
1	chrA1.66777925	0	57270613
1	chrA1.66794602	0	57279068
1	chrA1.66866064	0	57340690
1	chrA1.66894816	0	57367804
1	chrA1.66959763	0	57418437
1	chrA1.66975362	0	57432458
1	chrX.126616827	130.639	57470479
1	chrA1.67056691	0	57504688
1	chrA1.67094339	0	57538765
1	chrA1.67160576	0	57598906
1	chrA1.67192751	0	57622347
1	chrA1.67231107	0	57652759
1	chrA1.67264326	0	57682044
1	chrA1.67288961	0	57701208
1	chrA1.67345764	0	57742170
1	chrA1.67414995	0	57794469
1	chrA1.67467527	0	57839546
1	chrA1.67507252	0	57883632
1	chrA1.67540959	0	57907303
1	chrA1.67595174	0	57962501
1	chrA1.67649894	0	57997365
1	chrA1.67686268	0	58065746
1	chrA1.67830943	0	58125067
1	chrA1.67858169	0	58144971
1	chrA1.67882388	0	58164071
1	chrA1.67951755	0	58222229
1	chrA1.67990933	0	58256577
1	chrA1.68036245	0	58288351
1	chrA1.68064993	0	58308701
1	chrA1.68094119	0	58328161
1	chrA1.68177810	0	58388922
1	chrA1.68231116	0	58436687
1	chrA1.68257381	0	58453822
1	chrA1.68283296	0	58478039
1	chrA1.68290013	0	58480710
1	chrA1.68420176	0	58598634
1	chrA1.68462558	0	58638512
1	chrA1.68548231	0	58722842
1	chrA1.68572572	0	58743873
1	chrA1.68632502	0	58809777
1	chrA1.68714807	0	58880180
1	chrA1.68745511	0	58908535
1	chrA1.68831671	0	58983345
1	chrA1.68865804	0	59010814
1	chrA1.68908695	0	59047360
1	chrA1.68988981	0	59105267
1	chrA1.69022269	0	59143441
1	chrA1.69074186	0	59195376
1	chrA1.69114544	0	59224785
1	chrA1.69152228	0	59257480
1	chrA1.69264375	0	59356941
1	chrA1.69317017	0	59402333
1	chrA1.69371695	0	59448203
1	chrA1.69401973	0	59468610
1	chrUn.78453029	0	59478840
1	chrA1.69445940	0	59514685
1	chrA1.69488847	0	59556375
1	chrA1.69543520	0	59608175
1	chrA1.69626962	0	59666767
1	chrA1.69662403	0	59702360
1	chrA1.69691643	0	59725618
1	chrA1.69724944	0	59745505
1	chrA1.69796240	0	59795180
1	chrB4.157941899	0	59799573
1	chrA1.69829039	0	59827135
1	chrA1.69830364	0	59828462
1	chrA1.69854988	0	59848806
1	chrA1.69889507	0	59873910
1	chrA1.69915322	0	59897345
1	chrA1.69960834	0	59933804
1	chrA1.69997697	0	59961164
1	chrA1.70036776	0	60000306
1	chrA1.70120375	0	60066228
1	chrA1.70156196	0	60098820
1	chrA1.70190681	0	60133726
1	chrB3.103598531	0	60153821
1	chrA1.70216215	0	60164286
1	chrA1.70250921	0	60188119
1	chrA1.70283973	0	60213222
1	chrA1.70312366	0	60237750
1	chrA1.70375216	0	60283776
1	chrA1.70429562	0	60321497
1	chrC1.26196706	0	60368736
1	chrA1.70530472	0	60408679
1	chrA1.70567964	0	60441934
1	chrA1.70621398	0	60481207
1	chrA1.70661924	0	60513786
1	chrA1.70687578	0	60538005
1	chrA1.70714272	0	60565104
1	chrA1.70737945	0	60590822
1	chrA1.70740548	0	60593429
1	chrA1.70787506	0	60633633
1	chrA1.70832270	0	60666116
1	chrA1.70869695	0	60696738
1	chrA1.70901037	0	60727538
1	chrA1.70983049	0	60800164
1	chrA1.71034665	0	60837738
1	chrA1.71059851	0	60861317
1	chrA1.71089841	0	60887199
1	chrA1.71122374	0	60918117
1	chrA1.71161124	0	60939272
1	chrA1.71288904	0	61034514
1	chrA1.71345110	0	61078966
1	chrA1.71385826	0	61117389
1	chrA1.71417107	0	61142890
1	chrA1.71440918	0	61164035
1	chrA1.71469796	0	61186164
1	chrA1.71518362	0	61219865
1	chrA1.71567073	0	61261952
1	chrA1.71610399	0	61298968
1	chrA1.71667419	0	61344658
1	chrA1.71710163	0	61378873
1	chrA1.71758808	0	61414348
1	chrA1.71795075	0	61444356
1	chrA1.71833658	0	61476850
1	chrA1.71904674	0	61533694
1	chrA1.71934295	0	61561556
1	chrA1.71958052	0	61585862
1	chrA1.71983810	0	61607000
1	chrA1.72027442	0	61646422
1	chrA1.72045931	0	61664548
1	chrA1.72180768	0	61783203
1	chrA1.72302342	0	61882302
1	chrA1.72331858	0	61906218
1	chrA1.72383119	0	61948999
1	chrA1.72421186	0	61978130
1	chrA1.72445937	0	62001712
1	chrA1.72503797	0	62036919
1	chrA1.72532971	0	62053219
1	chrA1.72566786	0	62080940
1	chrA1.72596609	0	62102880
1	chrA1.72623530	0	62119330
1	chrA1.72693138	0	62170917
1	chrA1.72753300	0	62211481
1	chrA1.72824738	0	62270300
1	chrA1.72865569	0	62306774
1	chrA1.72912510	0	62350727
1	chrA1.73192667	0	62403156
1	chrA1.73167806	0	62425518
1	chrA1.73129557	0	62460111
1	chrA1.73107258	0	62479328
1	chrA1.73065025	0	62515308
1	chrA1.72991517	0	62574914
1	chrA1.72961153	0	62599835
1	chrA1.73248384	0	62634757
1	chrA1.73301823	0	62688075
1	chrA1.73338935	0	62721913
1	chrA1.73384851	0	62756937
1	chrA1.73464781	0	62819390
1	chrA1.73502471	0	62851000
1	chrA1.73526639	0	62861952
1	chrA1.73576036	0	62910636
1	chrA1.73601143	0	62927704
1	chrA1.73627082	0	62949626
1	chrA1.73667055	0	62980994
1	chrA1.73722061	0	63024219
1	chrA1.73776799	0	63068033
1	chrA1.73842753	0	63120655
1	chrA1.73956039	0	63200902
1	chrA1.74007077	0	63238489
1	chrA1.74053868	0	63275940
1	chrA1.74147273	0	63361464
1	chrA1.74152790	0	63364230
1	chrA1.74183925	0	63389630
1	chrUn.66043241	0	63397269
1	chrA1.74211318	0	63415592
1	chrA1.74257303	0	63455005
1	chrA1.74282005	0	63474083
1	chrA1.74307382	0	63494671
1	chrA1.74333365	0	63514278
1	chrA1.74377680	0	63546211
1	chrA1.74410841	0	63576713
1	chrA1.74423862	0	63585691
1	chrA1.74514055	0	63654763
1	chrA1.74554873	0	63692630
1	chrA1.74595816	0	63728091
1	chrA1.74605497	0	63733927
1	chrA1.74644850	0	63759697
1	chrA1.74711308	0	63816645
1	chrA1.74744020	0	63842507
1	chrA1.74776426	0	63879396
1	chrA1.74806054	0	63898630
1	chrA1.74865686	0	63949034
1	chrA1.74935088	0	64009010
1	chrA1.74963814	0	64035080
1	chrA1.75059251	0	64117393
1	chrA1.75100304	0	64153377
1	chrA1.75196352	0	64234617
1	chrA1.75251396	0	64272894
1	chrA1.75283603	0	64303118
1	chrA1.75323687	0	64336512
1	chrA1.75382928	0	64383867
1	chrA1.75399211	0	64397435
1	chrA1.75467102	0	64456773
1	chrA1.75500938	0	64494288
1	chrA1.75527311	0	64516124
1	chrA1.75578296	0	64554984
1	chrA1.75603239	0	64575933
1	chrA1.75634888	0	64604231
1	chrA2.177514822	0	64610230
1	chrA1.75695805	0	64651771
1	chrA1.75744534	0	64700130
1	chrA1.75768589	0	64716911
1	chrA1.75794406	0	64740293
1	chrA1.75859571	0	64795061
1	chrA1.75897379	0	64830480
1	chrA1.75940012	0	64866326
1	chrA1.75964716	0	64881360
1	chrA1.75976736	0	64893783
1	chrA1.76040285	0	64947341
1	chrA1.76074775	0	64974045
1	chrA1.76128290	0	65021132
1	chrA1.76128927	0	65021769
1	chrA1.76159146	0	65054294
1	chrA1.76201211	0	65089085
1	chrA1.76247492	0	65134335
1	chrA1.76345738	0	65204799
1	chrA1.76375284	0	65228908
1	chrA1.76407940	0	65255301
1	chrA1.76448091	0	65288077
1	chrA1.76481099	0	65320818
1	chrA1.76513657	0	65347626
1	chrA1.76550993	0	65390198
1	chrA1.76597720	0	65428802
1	chrA1.76658835	0	65481046
1	chrA1.76688771	0	65500816
1	chrA1.76720686	0	65526991
1	chrA1.76787554	0	65571900
1	chrA1.76813586	0	65595515
1	chrA1.76849695	0	65623076
1	chrA1.76892678	0	65657810
1	chrA1.76921822	0	65681819
1	chrA1.76959022	0	65710529
1	chrA1.76984579	0	65736149
1	chrA1.77082439	0	65805015
1	chrA1.77134485	0	65847105
1	chrA1.180004332	0	65897818
1	chrA1.77198728	0	65904666
1	chrA1.77243952	0	65938872
1	chrA1.77292405	0	65958765
1	chrA1.77344768	0	65992296
1	chrA1.77383937	0	66018416
1	chrA1.77431205	0	66057589
1	chrA1.77486099	0	66109041
1	chrA1.77510825	0	66129486
1	chrA1.77534720	0	66151407
1	chrA1.77608739	0	66213885
1	chrA1.77656239	0	66250353
1	chrA1.77686999	0	66278361
1	chrA1.77715666	0	66304576
1	chrA1.77755690	0	66333923
1	chrA1.77759035	0	66337267
1	chrA1.77818607	0	66390385
1	chrA1.77860122	0	66431961
1	chrA1.77877210	0	66438319
1	chrA1.77909586	0	66468121
1	chrA1.77947807	0	66501463
1	chrA1.77976161	0	66530754
1	chrA1.77982546	0	66537138
1	chrA1.78013946	0	66546405
1	chrA1.78066554	0	66588629
1	chrA1.78144531	0	66642983
1	chrA1.78219508	0	66705016
1	chrUn.53769219	0	66711247
1	chrUn.53768970	0	66711496
1	chrA1.78288240	0	66764326
1	chrA1.78343279	0	66803136
1	chrA1.78388155	0	66845003
1	chrA1.78433083	0	66883077
1	chrA1.78463843	0	66903236
1	chrA1.78493404	0	66927488
1	chrA1.78521268	0	66953911
1	chrA1.78602385	0	67027530
1	chrA1.78635469	0	67055129
1	chrA1.78677244	0	67083899
1	chrA1.78711025	0	67107889
1	chrA1.78766762	0	67149463
1	chrA1.78793278	0	67172101
1	chrA1.78823608	0	67202409
1	chrA1.78864542	0	67222773
1	chrA1.78903229	0	67255166
1	chrA1.79025878	0	67356729
1	chrA1.79069308	0	67388467
1	chrA1.79135280	0	67438950
1	chrA1.79179756	0	67469636
1	chrA1.79246099	0	67525122
1	chrA1.79273761	0	67551992
1	chrA1.79337005	0	67600930
1	chrA1.79404250	0	67651103
1	chrA1.79487502	0	67722923
1	chrA1.79521852	0	67741319
1	chrA1.79616229	0	67806641
1	chrA1.79639973	0	67826913
1	chrA1.79683862	0	67869255
1	chrA1.79722712	0	67904141
1	chrA1.79740869	0	67918465
1	chrA1.79765782	0	67940390
1	chrA1.79885969	0	68022667
1	chrA1.79925097	0	68062777
1	chrA1.79957493	0	68079617
1	chrA1.80026640	0	68143059
1	chrA1.80066979	0	68170190
1	chrA1.80126447	0	68223110
1	chrA1.80143370	0	68239926
1	chrA1.80187048	0	68272481
1	chrA1.80229791	0	68305845
1	chrA1.80323570	0	68375903
1	chrA1.80370585	0	68410469
1	chrA1.80422847	0	68458188
1	chrA1.80475870	0	68496550
1	chrA1.80481946	0	68499931
1	chrA1.80522878	0	68535037
1	chrA1.80570976	0	68579039
1	chrA1.80639348	0	68636353
1	chrA1.80685992	0	68672947
1	chrA1.80714069	0	68698150
1	chrA1.80758232	0	68732761
1	chrA1.80806149	0	68767664
1	chrA1.80839012	0	68800540
1	chrA1.80907103	0	68859229
1	chrA1.80937068	0	68884040
1	chrA1.80979216	0	68921866
1	chrA1.81041023	0	68969919
1	chrA1.81082820	0	69004133
1	chrA1.81126657	0	69038851
1	chrA1.81172976	0	69080950
1	chrA1.81203675	0	69105842
1	chrA1.81246191	0	69135484
1	chrA1.81289499	0	69164147
1	chrA1.81316427	0	69181710
1	chrA1.81364759	0	69215372
1	chrA1.81444663	0	69280048
1	chrA1.81487407	0	69320021
1	chrA1.81513914	0	69346498
1	chrA1.81564355	0	69382725
1	chrA1.81599331	0	69417445
1	chrA1.81615171	0	69433100
1	chrA1.81642382	0	69455545
1	chrA1.81754992	0	69543056
1	chrA1.81822956	0	69590674
1	chrA1.81895266	0	69648245
1	chrA1.81950584	0	69692970
1	chrA1.81986866	0	69720596
1	chrA1.81992188	0	69726186
1	chrA1.82040453	0	69766778
1	chrA1.82074039	0	69800269
1	chrA1.82099220	0	69823497
1	chrA1.82157531	0	69868661
1	chrA1.82215634	0	69920538
1	chrA1.82281535	0	69974199
1	chrA1.82291975	0	69984600
1	chrA1.82335242	0	70004482
1	chrA1.82388013	0	70045446
1	chrA1.82438360	0	70077146
1	chrA1.82464056	0	70097871
1	chrA1.82561354	0	70174101
1	chrA1.82589937	0	70199572
1	chrA1.82622061	0	70221897
1	chrA1.82659505	0	70259404
1	chrA1.82688573	0	70277939
1	chrA1.82757389	0	70331036
1	chrA1.82769420	0	70339873
1	chrA1.82804282	0	70375815
1	chrA1.82846098	0	70410492
1	chrA1.82952880	0	70495091
1	chrA1.82982732	0	70516063
1	chrA1.83032601	0	70559611
1	chrA1.83061450	0	70589087
1	chrA1.83104101	0	70616705
1	chrA1.83151666	0	70656307
1	chrA1.83184152	0	70689266
1	chrA1.83229812	0	70722991
1	chrA1.83317416	0	70802069
1	chrA1.83364872	0	70826473
1	chrA1.83410500	0	70869482
1	chrA1.83557060	0	70992409
1	chrA1.83613434	0	71032752
1	chrA1.83649742	0	71061971
1	chrA1.83711561	0	71109352
1	chrA1.83769002	0	71151056
1	chrA1.83793741	0	71172733
1	chrA1.83800426	0	71178065
1	chrA1.83817906	0	71195562
1	chrA1.83849366	0	71217383
1	chrA1.83899704	0	71255079
1	chrA1.83949499	0	71303599
1	chrA1.83973273	0	71306326
1	chrA1.84020081	0	71350603
1	chrA1.84075317	0	71403587
1	chrA1.84119225	0	71436889
1	chrA1.84208633	0	71510154
1	chrUn.2431239	0	71650180
1	chrA1.84388318	0	71661162
1	chrA1.84435927	0	71697535
1	chrA1.84477669	0	71733607
1	chrA1.84502346	0	71753258
1	chrA1.84537329	0	71782416
1	chrA1.84607426	0	71834634
1	chrA1.84694749	0	71910231
1	chrA1.84778743	0	71971579
1	chrA1.84806688	0	71995254
1	chrA1.84831122	0	72011706
1	chrA1.84877420	0	72050634
1	chrA1.84902127	0	72063773
1	chrA1.84928124	0	72089566
1	chrA1.84969607	0	72113717
1	chrA1.84994812	0	72135431
1	chrA1.85037326	0	72180681
1	chrA1.85094910	0	72223505
1	chrA1.85137902	0	72260086
1	chrA1.85173449	0	72295729
1	chrA1.85238481	0	72344107
1	chrA1.85256520	0	72362219
1	chrA1.85280640	0	72386345
1	chrA1.85361004	0	72449511
1	chrA1.85385526	0	72473103
1	chrA1.85418779	0	72496056
1	chrA1.85452139	0	72527987
1	chrA1.85539344	0	72582993
1	chrA1.85609507	0	72639945
1	chrA1.85635977	0	72661197
1	chrA1.85667128	0	72688675
1	chrA1.85714660	0	72725258
1	chrA1.85746668	0	72756435
1	chrA1.85867257	0	72840721
1	chrA1.85895026	0	72869082
1	chrA1.85961580	0	72928999
1	chrA1.86010976	0	72961138
1	chrA1.86059541	0	72998629
1	chrA1.86112044	0	73038295
1	chrA1.86151418	0	73069785
1	chrA1.86208938	0	73122518
1	chrA1.86231439	0	73141737
1	chrA1.86251041	0	73161348
1	chrA1.86302572	0	73201777
1	chrA1.86342029	0	73234689
1	chrA1.86418372	0	73296473
1	chrA1.86493270	0	73357422
1	chrA1.86538899	0	73387366
1	chrA1.86609123	0	73449535
1	chrA1.86637463	0	73469797
1	chrA1.86673191	0	73495379
1	chrA1.86717653	0	73533530
1	chrA1.86743339	0	73559045
1	chrA1.86820752	0	73624782
1	chrA1.86845936	0	73639862
1	chrA1.86889043	0	73676294
1	chrA1.87058949	0	73818449
1	chrA1.87131310	0	73878935
1	chrA1.87173533	0	73910188
1	chrUn.42654560	0	73924683
1	chrA1.87303238	0	74014831
1	chrA1.87359467	0	74064170
1	chrA1.87384828	0	74080034
1	chrA1.87442718	0	74126827
1	chrA1.87471643	0	74153916
1	chrA1.87564040	0	74227475
1	chrA1.87612939	0	74270131
1	chrA1.87640163	0	74284685
1	chrA1.87680241	0	74314203
1	chrA1.87876182	0	74473676
1	chrA1.87940710	0	74528919
1	chrA1.87978533	0	74560032
1	chrA1.88016885	0	74585597
1	chrA1.88078605	0	74633253
1	chrA1.88107806	0	74654654
1	chrA1.88195260	0	74720301
1	chrA1.88260978	0	74765239
1	chrA1.88285424	0	74786344
1	chrA1.88353113	0	74827386
1	chrA1.88391248	0	74860599
1	chrA1.88428736	0	74885046
1	chrA1.88506018	0	74959987
1	chrA1.88578642	0	75010627
1	chrA1.88616433	0	75040987
1	chrA1.88675152	0	75084427
1	chrA1.88734693	0	75135065
1	chrA1.88780255	0	75170199
1	chrA1.88812984	0	75202871
1	chrA1.88863851	0	75230556
1	chrA1.88938183	0	75303313
1	chrA1.88965017	0	75325667
1	chrA1.89030659	0	75365868
1	chrA1.89091721	0	75408182
1	chrA1.89116959	0	75424887
1	chrA1.89143636	0	75444109
1	chrA1.89190848	0	75486670
1	chrA1.89223063	0	75507767
1	chrA1.89267746	0	75542450
1	chrA1.89310000	0	75574535
1	chrA1.89335976	0	75589375
1	chrA1.89399757	0	75649888
1	chrA1.89441477	0	75680171
1	chrA1.89528896	0	75750489
1	chrA1.89637389	0	75848229
1	chrA1.89661698	0	75854669
1	chrA1.89737468	0	75914508
1	chrA1.89834254	0	75994350
1	chrA1.89862971	0	76019779
1	chrA1.89893804	0	76040645
1	chrA1.89959453	0	76101085
1	chrA1.90003050	0	76143491
1	chrA1.90041309	0	76169056
1	chrA1.90072892	0	76197405
1	chrA1.90104436	0	76228526
1	chrA1.90146335	0	76261124
1	chrA1.90148317	0	76263106
1	chrA1.90220560	0	76313803
1	chrA1.90273701	0	76361963
1	chrA1.90298181	0	76382997
1	chrA1.90333168	0	76418390
1	chrA1.90362878	0	76439115
1	chrA1.90423398	0	76486700
1	chrA1.90467432	0	76527534
1	chrA1.90500904	0	76548841
1	chrA1.90541450	0	76587617
1	chrA1.90567114	0	76598006
1	chrA1.90593604	0	76620046
1	chrA1.90642481	0	76657415
1	chrA1.90680167	0	76692593
1	chrA1.90886901	0	76876400
[truncated: 58,238 more rows]
